# Supplementary material for: An effective protocol to isolate and mechanically test silk fibers spun by Osmia lignaria Say (Hymenoptera: Megachilidae) fifth instar larvae
Source: PLoS One. 2025 Feb 26;20(2):e0318918. doi: 10.1371/journal.pone.0318918 (PMC11864535; doi:10.1371/journal.pone.0318918)
Supplement: S5 File — (XLSX) [file pone.0318918.s005.xlsx]

## Sheet: Protocol materials
Section	Material name in the protocol	Supplier, manufacturer, or brand	Product names and item numbers
Bee Developmen, Fiber Isolation and Mounting onto C-cards	External light source	Dolan-Jenner	Fiber-Lite Model 180 Fiber Optic Illuminator, SKU: 002818100001
Bee Developmen, Fiber Isolation and Mounting onto C-cards	Dissection microscope	Nikon	SMZ645 Stereo Microscope
Fiber Isolation and Mounting onto C-cards, Fiber Diameter Measurement and Mechanical Testing	Microscope slide	Globe Scientific Inc.	Plain Classic Microscope Slides, # 1301
Fiber Isolation and Mounting onto C-cards, Fiber Diameter Measurement and Mechanical Testing	Dissection forceps	VWR	Dissecting Forceps
Fiber Isolation and Mounting onto C-cards, Fiber Diameter Measurement and Mechanical Testing	Dissection scissors	VWR	Dissecting Scissors, Sharp Tip
Fiber Isolation and Mounting onto C-cards, Fiber Diameter Measurement and Mechanical Testing	Single-edge razor blade	Razor Blade Company	66-0412 American Line Heavy Duty Single Edge Steel Back Blade
Fiber Isolation and Mounting onto C-cards	Super glue	Loctite	Super Glue Ultra Liquid Control 4 gr 1647358 en-US
Fiber Isolation and Mounting onto C-cards	Wood toothpick 4 inches (in)
Fiber Diameter Measurement and Mechanical Testing	Tensile testing equipment	MTS Systems	Material Testing System Synergie 100 tensile testing instrument with a custom 10 grams (g) load cell
Fiber Diameter Measurement and Mechanical Testing	Light microscope	Motic Instruments USA Inc.	Motic BA310 Digital LED Compound Microscope
Supplamentry material- C-cards preparations	X-ray film sheets	Fuji Medical	X-ray film sheets (100NIF, 35 x 17cm), HRU 47410 13013
