# Supplementary material for: An effective protocol to isolate and mechanically test silk fibers spun by Osmia lignaria Say (Hymenoptera: Megachilidae) fifth instar larvae
Source: PLoS One. 2025 Feb 26;20(2):e0318918. doi: 10.1371/journal.pone.0318918 (PMC11864535; doi:10.1371/journal.pone.0318918)
Supplement: S7 File — (XLSX) [file pone.0318918.s007.xlsx]

## Sheet: Combined mechanical properties 
Table S7-1. Mechanical properties of individual isolated silk fibers from O. lignaria larvae (n=20)
Fiber Sample #	Toughness (MJ m-3)	Tensile strength (MPa)	Strain (mm mm-1)	Diameters (µm)	Elastic modulus (GPa)
1	5.27862	76.7479	0.114143	5.5	4.18138
2	4.75174	30.4429	0.244102	11.21	2.04362
3	2.53331	30.0427	0.14116	6.58	4.08554
4	2.99198	50.6403	0.0881179	5.38	7.5238
5	4.91248	118.751	0.0679307	6.36	1.1268
6	3.34604	49.8948	0.0873628	9.78	1.16053
7	4.362	43.3029	0.149906	8.66	6.81767
8	3.16341	57.925	0.1049	5.5	1.17505
9	4.69687	115.868	0.0659956	6.36	4.5326
10	2.12636	27.249	0.140074	6.58	2.627
11	6.02272	51.6998	0.192281	9.78	1.51176
12	10.2841	130.52	0.107666	7.6	5.44419
13	13.96	88.2178	0.412574	4.48	4.09107
14	14.5879	81.4178	0.353435	5.08	6.22577
15	19.8676	90.6354	0.431133	5.07	0.187954
16	2.88062	43.0973	0.117584	5.24	6.58227
17	7.34998	125.467	0.146438	2.63	17.6613
18	1.49397	18.454	0.146183	8	1.3294
19	0.571382	37.8403	0.025695	7.02	9.96531
20	8.32298	60.4453	0.179884	10.49	8.52398
AVG	6.1752	66.4329	0.165828	6.865	4.83985
ST DEV	4.98782	35.0688	0.112216	2.21674	4.10928

## Sheet: MTS Raw Data
BeginSample
	_SampleName	"O. lignaria A.mss"
	_MethodName	"AB Tensile.msm"
	BreakDrop	50	"%"
	BreakElongation	2.54	"mm"
	BreakSensitivity	90	"%"
	BreakThreshold	0.03	"N"
	DataAcqRate	120	"Hz"
	ExtLimitHigh	508	"mm"
	ExtLimitLow	-508	"mm"
	Header1	"Lewis Lab"	""
	Header2	""	""
	Header3	""	""
	InitialSpeed	5	"mm/min"
	LoadLimitHigh	50	"N"
	LoadLimitLow	-4448	"N"
	_MaxSpecimens	999	""
	GageLength	50.8	"mm"
	SampleID	"O. lignaria A"	""
	SecondarySpeed	50.8	"mm/min"
	SampleInfo2	""	""
	SlackPreLoad	4.448	"N"
	SlopeSegLength	20	"%"
	SampleInfo1	"1"	""
	StrainLimitHigh	10	"mm/mm"
	StrainLimitLow	-10	"mm/mm"
	StressLimitHigh	207	"MPa"
	StressLimitLow	-207	"MPa"
	TimeLimit	10000	"s"
	YieldOffset	0.002	"mm/mm"
	YieldSegLength	2	"%"
	_SampleName	"O. lignaria A"	""
	BeginSpecimen
		Diameter	5.5	"micron"
		MeasuredElongation	0	"mm"
		Comment	""	""
		AdjGage	50800	"micron"
		Area	0	"mm^2"
		Break	123	""
		EnergyToBreak	0	"N*mm"
		GageAdjustment	0	"mm"
		LoadCellCapacity	100	"N"
		Modulus	****	"MPa"
		OffsetYield	****	""
		Peak	123	""
		PeakLoad	0.004	"N"
		SlackVal	0	"mm"
		Slope	****	"N/mm"
		Slope1	****	""
		Slope2	****	""
		StrnAtBreak	0.003	"mm/mm"
		PeakStress	1.89405e+08	"N/m^2"
		Yield	104	""
		BeginData
			_Extension	_Strain1	_Load
			mm	"N"	"N"
			0	0	0
			0	5.4e-05	0
			0	9.8e-05	0
			0	0.000124	0
			0	0.000319	0
			0	-2.2e-05	0
			0	-4.5e-05	-0.000135
			0	3.7e-05	-0.000344
			0	-0.000168	0
			0	-6.1e-05	0
			0	0.000165	-0.000219
			0	0.000188	-0.00026
			0	0.000341	0
			0	0.000298	-2.1e-05
			0	0.00036	-0.000458
			0	3.7e-05	0
			0	0.000278	0
			0	0.000176	0
			0	4.9e-05	-0.000125
			0	7.4e-05	-0.000354
			0	0.000196	0
			0	-0.000135	0
			0	0.000212	0
			0	0.000278	0.000229
			0	0.000294	0.00025
			0	0.000106	0
			0	0.00046	3.1e-05
			0	0	0.000396
			0	2.9e-05	-0.000427
			0	0.000178	0
			0	0.000121	0
			0	0.000143	0
			0	-3.1e-05	0
			0	-6.3e-05	0
			0	3.9e-05	0
			0	-3.1e-05	0
			0	-0.000196	0
			0	-0.000196	0
			0	0.000204	0
			0	0.000384	0
			0	0.000221	0
			0	-0.000163	0
			0	0.000327	0.000208
			0	-0.000294	0.000625
			0	-6.5e-05	-0.0005
			0	0.00036	-0.000167
			0	0.000208	0.000312
			0	6.5e-05	0
			0	1.2e-05	0.000229
			0	0.000441	0.00025
			0	0.000389	0
			0	0.000196	0
			0	-2.5e-05	0
			0	-2.5e-05	0.000208
			0	0.000221	0.000271
			0	-0.000343	0
			0	-0.000564	0
			0	0.000564	0
			0	0.000165	0
			0	-6.9e-05	0
			0	6.1e-05	0
			0	-8e-06	0.000115
			0	0.000347	0.0005
			0	0.000368	0.000344
			0	5e-06	0
			0	-9e-05	0
			0	0.000288	0
			0	0.000525	0
			0	0.000511	0
			0	0.000392	0
			0	0.000298	0
			0	0.000247	0
			0	0.000266	0
			0	-0.000327	0
			0	0.000343	0
			0	-6.5e-05	0
			0	-0.000331	0
			0	0	0
			0	0.000323	0
			0	0.00036	0
			0	0.00011	0
			0	8e-06	0
			0	0.000204	0
			0	0.000147	0.00025
			0	0.000196	0.00049
			0	0.000305	0
			0	0.000402	5.2e-05
			0	0.000505	0.0005
			0	0.000533	0.000406
			0	0.000384	0
			0	0.000474	0
			0	-3.3e-05	0
			0	0.000185	0
			0	0.000243	0.00026
			0	0.000221	0.0005
			0	0.000727	0.000458
			0	7.4e-05	0.000125
			0	-4.9e-05	0.000917
			0	0.000466	0
			0.002	-6.7e-05	0
			0.006458	0.000159	0.000771
			0.012396	0.000844	0.000802
			0.017037	0.001558	0.001518
			0.022083	0.00255	0.003
			0.028375	0.003175	0.004125
			0.033021	0.001765	0.002
			0.038188	0.000981	0.0005
			0.043708	0.00173	0.0025
			0.049521	0.003355	0.00374
			0.054111	0.00243	0.003389
			0.059667	0.00134	0.001833
			0.065104	0.000609	0.0005
			0.070271	0.000482	0.0005
			0.075083	0.000866	0.0005
			0.080417	2e-05	0.0005
			0.086375	0.000306	0.000687
			0.091042	0.000872	0.00051
			0.097188	9.2e-05	0.0005
			0.102458	-0.000188	0
			0.108	1.8e-05	0
			0.113	0.000327	0.0005
			0.118762	0.001191	0.001
			0.123208	0.002425	0.0025
			0.129875	0.003494	0.0045
			0.135083	0.003097	0.002958
			0.1405	0.001716	0.001375
			0.145833	0.001381	0.001708
			0.151062	0.000729	0.002
			0.156458	0.001667	0.002271
			0.162396	0.001256	0.001698
			0.167042	0.001173	0.000521
			0.172444	2.2e-05	0.000389
			0.178	0.000539	0.00025
			0.183222	0.000392	0.000389
			0.188875	0.000631	0.0005
			0.193417	-8.2e-05	0
			0.199	0.000478	0.000312
			0.204146	0.000419	0
			0.209667	0.00049	0
			0.214083	0.000433	0.000542													Avg 3 above one below
			0.22	0.000163	0.0005
			0.225042	0.000394	0.00049
			0.230313	0.000521	0.000312
			0.235479	0.000639	0.00074
			0.24025	0.000245	0.0005
			0.246444	0.000752	0.0005
			0.250625	0.000926	0.001344
			0.256444	0.000872	0.001222
			0.263167	0.000588	0.0005
			0.268458	0.000384	0.000729
			0.273196	0.000696	0.001
			0.279271	0.00049	0.0005
			0.284875	0.000772	0.000781
			0.289083	0.000874	0.0005
			0.295	0.000588	0.001125
			0.300417	0.000891	0.000708
			0.305063	0.001024	0.001
			0.310524	0.000315	0.000131
			0.316	0.000883	0
			0.321292	0.000662	0.0005
			0.326458	0.000527	0.001771
			0.332458	0.000776	0.000885
			0.337396	0.000999	0.0005
			0.342167	0.00134	0.001
			0.347762	0.000761	0.001
			0.353104	0.001079	0.001448
			0.358396	0.000429	0.001104
			0.363042	0.000409	0.001479
			0.368667	0.001046	0.000833
			0.374	0.000834	0.001
			0.379146	0.000519	0.001573
			0.384625	0.000876	0.0015
			0.390479	0.000942	0.002
			0.396167	0.000964	0.001583
			0.402314	0.000963	0.000814
			0.4075	0.001079	0.00175
			0.412222	0.000654	0.001111
			0.417875	0.000827	0.000937
			0.423208	0.001099	0.000604
			0.428375	0.000981	0.001312
			0.433146	0.000797	0.001073
			0.438667	0.000948	0.000667
			0.443167	0.001079	0.000625
			0.449375	0.000993	0.001406
			0.454833	0.00085	0.000917
			0.460063	0.000895	0.0015
			0.465229	0.000897	0.001115
			0.470792	0.001158	0.001302
			0.476042	0.001009	0.002
			0.481208	0.000866	0.001604
			0.4865	0.001079	0.0015
			0.492146	0.001275	0.002
			0.497438	0.001361	0.0015
			0.502083	0.001316	0.001458
			0.507375	0.001324	0.001
			0.513019	0.001182	0.001518
			0.518063	0.000803	0.001469
			0.523458	0.00141	0.001
			0.530824	0.001569	0.001294
			0.535167	0.001487	0.001417
			0.541	0.00134	0.001333
			0.546042	0.001083	0.001979
			0.551313	0.001508	0.001
			0.557	0.00153	0.00124
			0.56225	0.001545	0.001125
			0.567784	0.001156	0.001196
			0.573	0.000729	0.001062
			0.578229	0.001154	0.001385
			0.583396	0.001116	0.001302
			0.588042	0.001185	0.001021
			0.593417	0.001275	0.001396
			0.599375	0.001005	0.002
			0.604048	0.001174	0.001488
			0.609625	0.001342	0.000969
			0.615479	0.000874	0.00124
			0.62025	0.001361	0.000625
			0.625417	0.001201	0.001792
			0.631063	0.000729	0.002
			0.636458	0.00123	0.000885
			0.641792	0.001353	0.001698
			0.647042	0.00116	0.001521
			0.652417	0.000903	0.001604
			0.658	0.001348	0.001687
			0.663375	0.001195	0.0015
			0.669622	0.001454	0.001656
			0.674	0.001373	0.002
			0.680167	0.001095	0.001083
			0.685667	0.001209	0.001833
			0.691	0.001373	0.00175
			0.696146	0.000997	0.0015
			0.701313	0.001011	0.001812
			0.707083	0.001651	0.001458
			0.71225	0.000883	0.001125
			0.717417	0.001136	0.001792
			0.723	0.001085	0.001
			0.728229	0.001267	0.000615
			0.732792	0.00112	0.001302
			0.738042	0.001058	0.001021
			0.744208	0.001295	0.001
			0.749375	0.001042	0.001
			0.754146	0.001399	0.000573
			0.759667	0.001536	0.001167
			0.764167	0.001455	0.000542
			0.77025	0.001324	0.001625
			0.775833	0.001446	0.001292
			0.781062	0.000803	0.0005
			0.786229	0.001289	0.001271
			0.791396	0.001412	0.001104
			0.798479	0.001169	0.001021
			0.80325	0.001483	0.001
			0.808583	0.00114	0.000854
			0.814458	0.001169	0.000771
			0.819208	0.001207	0.001
			0.825222	0.001449	0.000889
			0.830875	0.000999	0.000937
			0.835417	0.001393	0.001396
			0.841375	0.001214	0.001812
			0.846146	0.001081	0.001146
			0.851667	0.001177	0.001333
			0.856083	0.001079	0.001375
			0.862	0.00152	0.000625
			0.867833	0.000948	0.001292
			0.873	0.00084	0.0015
			0.877458	0.001381	0.001
			0.883396	0.001589	0.001
			0.889	0.001279	0.001021
			0.893417	0.001491	0.000896
			0.8995	0.001471	0.0015
			0.904146	0.000995	0.001427
			0.909875	0.001391	0.001219
			0.914167	0.001373	0.001042
			0.920375	0.001446	0.001125
			0.925042	0.001475	0.00151
			0.932229	0.001289	0.0015
			0.937792	0.001628	0.0015
			0.943042	0.001467	0.001
			0.948208	0.001116	0.0015
			0.953333	0.001471	0.001667
			0.959021	0.001765	0.00199
			0.963625	0.001446	0.000812
			0.969479	0.001428	0.00124
			0.974792	0.001134	0.001802
			0.980042	0.000993	0.001021
			0.985417	0.000944	0.002
			0.9915	0.001716	0.00175
			0.996146	0.000746	0.002
			1.00188	0.001636	0.001719
			1.00617	0.001667	0.002
			1.01238	0.001226	0.001687
			1.01705	0.001478	0.001512
			1.02262	0.001514	0.001344
			1.02848	0.001804	0.00176
			1.03313	0.001066	0.001937
			1.03829	0.001279	0.001146
			1.044	0.001508	0.002
			1.0491	0.002484	0.0015
			1.0544	0.001963	0.001604
			1.05904	0.001573	0.001021
			1.06625	0.001471	0.001
			1.07178	0.001429	0.001696
			1.07706	0.001679	0.001031
			1.08246	0.001583	0.0015
			1.08779	0.001728	0.001396
			1.09304	0.001671	0.002
			1.09842	0.001765	0.002
			1.104	0.001446	0.001812
			1.10805	0.001856	0.002
			1.11363	0.001753	0.002031
			1.11908	0.001667	0.001042
			1.12425	0.001618	0.002
			1.12983	0.001634	0.001708
			1.13506	0.001446	0.001562
			1.14046	0.001555	0.001385
			1.14579	0.001373	0.001802
			1.15104	0.001471	0.001979
			1.15642	0.001822	0.001604
			1.16237	0.001741	0.001812
			1.16715	0.001861	0.0015
			1.17267	0.00134	0.002
			1.17708	0.001283	0.001958
			1.183	0.001471	0.002
			1.18802	0.001667	0.002
			1.19319	0.00125	0.002
			1.19979	0.001471	0.002
			1.20504	0.001103	0.002
			1.21042	0.001749	0.002
			1.21637	0.001214	0.002
			1.22104	0.001483	0.002
			1.22637	0.001434	0.002
			1.23135	0.001592	0.002146
			1.23704	0.001365	0.00176
			1.24217	0.001209	0.002
			1.24767	0.001733	0.002
			1.253	0.001716	0.0015
			1.25815	0.001165	0.002
			1.26367	0.001504	0.002333
			1.26817	0.001095	0.002458
			1.2742	0.00153	0.0025
			1.27983	0.001487	0.0025
			1.28412	0.001348	0.002
			1.29023	0.001387	0.001885
			1.2954	0.001079	0.002
			1.30004	0.001156	0.001521
			1.30542	0.001254	0.002396
			1.311	0.001422	0.00225
			1.31615	0.001109	0.002
			1.32163	0.001299	0.001656
			1.32696	0.001271	0.0025
			1.33333	0.001144	0.0025
			1.33933	0.001863	0.0015
			1.345	0.001422	0.00175
			1.35017	0.001013	0.002
			1.35541	0.001494	0.002
			1.36008	0.001463	0.001917
			1.36533	0.001373	0.001667
			1.371	0.001669	0.00199
			1.37538	0.001232	0.002
			1.38135	0.001436	0.002323
			1.38704	0.001479	0.00176
			1.39133	0.000981	0.002
			1.39733	0.001111	0.001833
			1.403	0.001471	0.00225
			1.40815	0.001624	0.002
			1.41344	0.001643	0.0025
			1.41817	0.000981	0.001542
			1.42375	0.001728	0.002
			1.42902	0.002045	0.00249
			1.43437	0.001171	0.001906
			1.44035	0.001845	0.002
			1.44552	0.001616	0.002
			1.45024	0.001765	0.002
			1.456	0.001667	0.001729
			1.4611	0.00114	0.001552
			1.46762	0.001079	0.001312
			1.47296	0.001526	0.00176
			1.47825	0.001324	0.001375
			1.48389	0.001602	0.002
			1.48838	0.001434	0.002312
			1.49431	0.001563	0.002189
			1.49952	0.00131	0.002
			1.50417	0.001847	0.001583
			1.51033	0.001471	0.002
			1.516	0.001471	0.00175
			1.52015	0.001318	0.002073
			1.52662	0.001361	0.001656
			1.53196	0.00153	0.00224
			1.53612	0.001422	0.001937
			1.54158	0.001496	0.002146
			1.54746	0.001622	0.001271
			1.55221	0.001393	0.001552
			1.55744	0.001809	0.002167
			1.56344	0.001735	0.0015
			1.56842	0.001471	0.0025
			1.57375	0.001496	0.001812
			1.57915	0.00143	0.0025
			1.58467	0.001733	0.002167
			1.58917	0.00179	0.002042
			1.59533	0.001634	0.001833
			1.60112	0.001735	0.002
			1.607	0.001914	0.002
			1.61256	0.001961	0.002278
			1.61729	0.001348	0.002208
			1.62256	0.001558	0.002
			1.62723	0.001857	0.002
			1.63304	0.001573	0.00226
			1.63733	0.001716	0.002417
			1.64346	0.001397	0.002
			1.64822	0.001471	0.002056
			1.65379	0.001861	0.001802
			1.65911	0.001994	0.002056
			1.66433	0.001765	0.0025
			1.67	0.001765	0.00225
			1.67515	0.001808	0.0025
			1.68031	0.001833	0.001656
			1.68596	0.001957	0.00226
			1.69112	0.001385	0.001937
			1.69629	0.002137	0.002
			1.70146	0.001704	0.002
			1.707	0.00181	0.002229
			1.7124	0.001843	0.002198
			1.71633	0.001634	0.002417
			1.72238	0.002022	0.00219
			1.7281	0.001306	0.0025
			1.73444	0.001796	0.002781
			1.73917	0.002157	0.002042
			1.74475	0.001483	0.0025
			1.75002	0.001481	0.002
			1.75537	0.001845	0.0025
			1.76135	0.001927	0.0025
			1.76652	0.001632	0.002021
			1.77117	0.001733	0.002417
			1.777	0.001936	0.002157
			1.7825	0.002206	0.00225
			1.78722	0.001743	0.0025
			1.79244	0.0019	0.002281
			1.79742	0.001651	0.002396
			1.80275	0.001814	0.0025
			1.80815	0.002004	0.002427
			1.81367	0.001569	0.0025
			1.81817	0.002068	0.0025
			1.82433	0.001994	0.0025
			1.82902	0.001869	0.00249
			1.83462	0.001998	0.0025
			1.83996	0.001616	0.00224
			1.84512	0.001545	0.002437
			1.85049	0.001615	0.002622
			1.856	0.002019	0.0025
			1.86021	0.001735	0.002104
			1.86763	0.001857	0.0025
			1.87296	0.001467	0.00226
			1.87813	0.002047	0.002
			1.88358	0.002031	0.001646
			1.88946	0.002219	0.001771
			1.89421	0.001978	0.002
			1.89954	0.002033	0.002365
			1.90541	0.001708	0.002206
			1.91008	0.001496	0.002458
			1.91633	0.001765	0.0025
			1.92102	0.001763	0.0025
			1.92631	0.002029	0.0025
			1.93096	0.001671	0.0025
			1.937	0.001569	0.002375
			1.94244	0.00194	0.001944
			1.94637	0.001747	0.002094
			1.95244	0.001809	0.0025
			1.958	0.002096	0.0025
			1.96283	0.001961	0.002292
			1.96713	0.00179	0.002062
			1.97335	0.002066	0.0025
			1.97911	0.001841	0.0025
			1.98329	0.001806	0.0025
			1.98956	0.001885	0.002
			1.99423	0.001931	0.002615
			2.00004	0.002419	0.002
			2.00622	0.001907	0.0025
			2.0115	0.001716	0.00225
			2.01609	0.001855	0.0025
			2.02162	0.001839	0.0025
			2.02748	0.001902	0.0025
			2.03213	0.001692	0.002
			2.03758	0.002198	0.002146
			2.04341	0.001867	0.002296
			2.049	0.001863	0.0025
			2.05415	0.001569	0.002927
			2.05931	0.001594	0.002344
			2.06496	0.001773	0.002
			2.07	0.002129	0.002441
			2.07529	0.001545	0.002146
			2.08156	0.00182	0.0025
			2.08623	0.001773	0.0025
			2.09104	0.001812	0.0025
			2.09533	0.001553	0.002083
			2.102	0.001528	0.0025
			2.10622	0.002179	0.002444
			2.11179	0.001686	0.0025
			2.11711	0.001874	0.002
			2.12233	0.001831	0.001833
			2.12721	0.00207	0.0025
			2.13467	0.001798	0.0025
			2.13917	0.001888	0.002458
			2.14533	0.001569	0.002
			2.15002	0.001189	0.002
			2.15563	0.001826	0.002
			2.16048	0.001675	0.00226
			2.16525	0.001937	0.0025
			2.17089	0.002081	0.0025
			2.17537	0.002084	0.0025
			2.18144	0.001809	0.0025
			2.18613	0.002182	0.0025
			2.19229	0.00172	0.0025
			2.19746	0.001888	0.002
			2.20221	0.001863	0.002448
			2.20827	0.002096	0.002135
			2.21344	0.002213	0.002281
			2.21817	0.001945	0.001583
			2.22425	0.00201	0.0025
			2.22902	0.002256	0.002
			2.23419	0.001888	0.001594
			2.23996	0.002157	0.00224
			2.24514	0.001737	0.002071
			2.25042	0.001953	0.0025
			2.25519	0.002157	0.002094
			2.26135	0.002123	0.002
			2.26717	0.001912	0.002
			2.27238	0.00212	0.002
			2.2781	0.002147	0.002
			2.28279	0.001845	0.002198
			2.28804	0.001961	0.0025
			2.29333	0.001961	0.0025
			2.299	0.001863	0.00225
			2.304	0.001681	0.0025
			2.30931	0.002023	0.0025
			2.31496	0.001855	0.00224
			2.32012	0.001949	0.002437
			2.32529	0.001822	0.002354
			2.33146	0.002059	0.002229
			2.33611	0.001711	0.002444
			2.3414	0.001982	0.0025
			2.347	0.002038	0.002444
			2.352	0.001929	0.0025
			2.3561	0.001837	0.0025
			2.36154	0.001739	0.001635
			2.36744	0.002059	0.002
			2.37217	0.002231	0.0025
			2.37825	0.001888	0.00175
			2.38342	0.002198	0.0025
			2.38813	0.002231	0.001562
			2.39423	0.002468	0.0025
			2.401	0.000834	0.001
			2.406	0.000433	-0.000104
			2.411	0.000147	0.00025
			2.41529	0.000394	0.000427
			2.42144	0.000153	0
			2.42617	0.000654	4.2e-05
			2.43138	0.000147	0.000187
			2.43702	0.000572	0.000512
			2.44231	0.000582	0
			2.44708	0.000409	0.0005
			2.45275	4.9e-05	0
			2.45802	0.000474	0.0005
			2.46319	0.000631	0
			2.46835	0.0003	0.000177
			2.474	0.000691	0
			2.47917	0.000163	8.3e-05
			2.48433	0.000458	-0.000167
			2.49	9.8e-05	0.00075
			2.49429	0.000701	0.000427
			2.50033	0.000458	0.000333
			2.50517	0.000351	0.0005
			2.51067	0.000588	0.000333
			2.51602	0.000582	0.00049
			2.52137	0.000251	0.000906
			2.52671	-0.000231	0.000823
			2.53308	0.000217	2.1e-05
			2.53821	0.000507	0
			2.54375	0.000907	0.000187
			2.54983	0.000278	0
			2.55412	0.000116	0
			2.56023	-5.3e-05	0.000385
			2.56579	0.000472	0.000594
			2.57008	0.000842	0.0005
			2.57621	-5.7e-05	0.000104
			2.58237	0	0.000312
			2.58629	0.000586	0
			2.59233	0.000327	0.0005
			2.59717	0.000539	0.0005
			2.60267	0.000588	0.000833
			2.60702	0.000198	0
			2.61231	0.000202	0
			2.61848	0.000243	0.0005
			2.62325	0.000417	0.00075
			2.62844	0.000414	0.0005
			2.63419	0.000435	0.0005
			2.63944	0.000196	0.000667
			2.64412	0.000355	0.000562
			2.64983	0.000507	0.000417
			2.65506	-2.5e-05	0.0005
			2.65971	0.00038	0.000854
			2.66611	0.000294	0.000444
			2.67233	-0.000229	0.000667
			2.6771	0.000264	0.000552
			2.68154	5.3e-05	0.001094
			2.68708	0.000584	0.0005
			2.69322	0.000676	0.000389
			2.6985	0.000245	0
			2.70244	-6.5e-05	0.000111
			2.70944	9.2e-05	-0.000219
			2.71317	0.000629	0
			2.7185	9.8e-05	0.000375
			2.72442	0.000507	0.0005
			2.72912	0.001024	0.000469
			2.735	0.0004	0
			2.74079	0.000411	-0.000198
			2.74508	1.6e-05	0
			2.75133	0.000458	0.000167
			2.757	0.000294	0.00025
			2.76154	9.6e-05	0.000135
			2.7675	0.000834	0
			2.77036	0.000357	0.000411
			2.775	0.000499	0.000115
		EndData
	EndSpecimen
	BeginSpecimen
		Diameter	11.211	"micron"
		MeasuredElongation	0	"mm"
		Comment	""	""
		AdjGage	50800	"micron"
		Area	0.0001	"mm^2"
		Break	749	""
		EnergyToBreak	0.01	"N*mm"
		GageAdjustment	0	"mm"
		LoadCellCapacity	100	"N"
		Modulus	****	"MPa"
		OffsetYield	****	""
		Peak	749	""
		PeakLoad	0.006	"N"
		SlackVal	0	"mm"
		Slope	****	"N/mm"
		Slope1	****	""
		Slope2	****	""
		StrnAtBreak	0.068	"mm/mm"
		PeakStress	5.99365e+07	"N/m^2"
		Yield	157	""
		BeginData
			_Extension	_Strain1	_Load
			mm	"N"	"N"
			0	-0.000196	-0.0005
			0	-0.000242	-0.000731
			0	-0.000337	-0.000562
			0	-0.000267	0
			0	-5.9e-05	-0.000198
			0	-0.000129	-0.0005
			0	-1.2e-05	-0.00026
			0	3.9e-05	-0.00026
			0	-0.00018	-0.0005
			0	0.000163	-0.000458
			0	-0.000245	0
			0	-0.000588	0
			0	-0.000548	0
			0	-0.000368	-0.000125
			0	-9.4e-05	-0.000208
			0	0.000294	0.000333
			0	-1.2e-05	0
			0	-7.4e-05	-0.000208
			0	-0.000127	-0.000271
			0	-0.000147	0.00025
			0	9.4e-05	0.00049
			0	-0.000141	-3.1e-05
			0	-0.000723	-0.000448
			0	-0.000239	7.3e-05
			0	-0.000435	0.000406
			0	-0.000151	0
			0	-8e-05	0
			0	-0.000233	0
			0	-0.000168	0
			0	-0.000333	-0.000198
			0	-0.000306	-6.2e-05
			0	-0.000196	0.00074
			0	-0.000196	0.001
			0	-0.000413	-2.1e-05
			0	-0.000834	-0.000458
			0	-0.000331	6.2e-05
			0	-0.000507	0.0005
			0	-4.4e-05	0.000315
			0	0.000159	-0.000375
			0	-0.000196	0.000583
			0	-0.000482	0.000792
			0	0.00027	-0.000125
			0	0.000225	-0.0005
			0	0	-0.000167
			0	-0.000405	0.000312
			0	-0.000302	-0.000208
			0	-0.000364	-0.000729
			0	-0.000196	0
			0	-0.00029	0.000979
			0	-9.8e-05	-6.2e-05
			0	-0.000129	-0.000896
			0	-0.000392	7.3e-05
			0	-0.000466	0.000406
			0	-0.000627	0
			0	-0.000125	0
			0	-0.000165	0
			0	-0.000306	0
			0	-0.000492	-0.000396
			0	-2.5e-05	-0.000562
			0	-0.000227	0
			0	-0.000533	0
			0	-0.000384	0
			0	-0.000163	-8.3e-05
			0	0.000147	-0.000875
			0	-0.000131	8.3e-05
			0	0.000196	0.000396
			0	9.8e-05	-0.000125
			0	-0.000196	-0.000208
			0	-3.3e-05	0.000167
			0	0.000221	-0.000687
			0	-0.00027	-0.000792
			0	-0.000605	-0.0005
			0	-0.000392	-0.00025
			0	-0.000384	0
			0	-6e-06	-3.1e-05
			0	-0.000129	-0.000448
			0	-0.000364	7.3e-05
			0	-0.000159	0.000406
			0	-0.000112	0
			0	-0.000384	0
			0	-6e-06	0
			0	5.7e-05	0
			0	-0.000157	-0.000198
			0	-0.000398	-0.0005
			0	-0.00055	-0.00026
			0	-0.000246	0
			0	-0.000405	0
			0	-0.000548	-4.2e-05
			0	-0.000135	-0.000375
			0	-0.000376	0.0005
			0	-0.000253	0.000292
			0	-9.8e-05	-0.000625
			0	-0.000184	-0.000562
			0	-0.000163	0.000167
			0	0.00011	-0.0005
			0	-0.000319	-0.000708
			0	-0.000445	-0.000771
			0	-0.000319	-0.000375
			0	-0.000104	-3.1e-05
			0.001792	-0.000353	-0.000198
			0.007042	-8.6e-05	0
			0.012417	-0.000274	-0.000708
			0.018375	-7.4e-05	-0.0005
			0.023	-0.00021	-7.3e-05
			0.027625	-0.000141	-0.0005
			0.033479	-8.6e-05	0.00026
			0.03825	-0.000441	-6.2e-05
			0.043583	-9.8e-05	0.000354
			0.049458	-0.000462	0
			0.054196	-6.9e-05	0
			0.060271	-0.000358	0.000365
			0.065533	-0.000294	0
			0.070417	0.00027	0.000396
			0.076	0.000245	0.00025
			0.081146	0.000253	0.001
			0.086625	-4.3e-05	0.0005
			0.092	0.000229	0.000667
			0.097125	-0.000123	0.000125
			0.102292	0.000364	-6.2e-05
			0.108	0.000625	0.001229
			0.11325	0.000245	0.000625
			0.118784	0.000686	0.000892
			0.124063	0.000564	6.2e-05
			0.130792	0.000611	0.000802
			0.136042	0.001279	0.001
			0.141762	0.000663	0.0015
			0.146098	0.001079	0.000549
			0.152	0.000766	0.000771
			0.157533	0.001275	0.001267
			0.162208	0.001042	0.000917
			0.16725	0.000858	0.00075
			0.173417	0.001496	0.001333
			0.178063	0.001532	0.001031
			0.183367	0.001265	0.001092
			0.189146	0.001191	0.001146
			0.194625	0.001293	0.001312
			0.200479	0.001565	0.0015
			0.20525	0.001312	0.001437
			0.210622	0.00141	0.000967
			0.216063	0.002127	0.001469
			0.221311	0.001336	0.0015
			0.226	0.001471	0.002
			0.231583	0.00161	0.002
			0.237	0.00154	0.001729
			0.242229	0.001267	0.002385
			0.247844	0.001558	0.002
			0.252333	0.00219	0.002
			0.258289	0.001528	0.002356
			0.264021	0.002063	0.00199
			0.269375	0.001606	0.001594
			0.275354	0.001487	0.002323
			0.28	0.001961	0.0025
			0.285333	0.001487	0.001917
			0.291381	0.002148	0.00169
			0.296208	0.001677	0.002448
			0.301542	0.002006	0.002229
			0.307042	0.001949	0.002479
			0.312238	0.001672	0.003262
			0.3175	0.001912	0.0025
			0.323	0.00181	0.002729
			0.327438	0.001777	0.0025
			0.332417	0.002333	0.0025
			0.338375	0.001876	0.0025
			0.343146	0.001808	0.002573
			0.348714	0.001401	0.0025
			0.353167	0.001773	0.002083
			0.359375	0.001851	0.002687
			0.364021	0.002049	0.002
			0.369625	0.00182	0.002469
			0.375479	0.001679	0.0025
			0.38025	0.001741	0.00125
			0.385667	0.001765	0.002333
			0.391381	0.002083	0.00219
			0.397146	0.001303	0.002146
			0.402588	0.001881	0.001941
			0.408479	0.002098	0.00224
			0.4132	0.00202	0.0017
			0.418833	0.002035	0.002708
			0.424188	0.002096	0.002094
			0.429354	0.002031	0.002177
			0.434	0.002059	0.0025
			0.439333	0.002354	0.0025
			0.445333	0.001929	0.0025
			0.451	0.002206	0.0025
			0.456146	0.002241	0.0025
			0.461625	0.002059	0.0025
			0.466958	0.002119	0.00226
			0.47225	0.002108	0.002375
			0.477476	0.001817	0.002262
			0.482375	0.0019	0.0025
			0.488	0.002149	0.0025
			0.493125	0.002464	0.002937
			0.498833	0.001994	0.003083
			0.503125	0.002305	0.002969
			0.509	0.001765	0.002823
			0.514	0.002059	0.003
			0.519438	0.002115	0.0035
			0.524167	0.002166	0.003
			0.531622	0.002218	0.002844
			0.536125	0.002262	0.002906
			0.542	0.002264	0.002885
			0.547396	0.002039	0.003
			0.553042	0.00188	0.003
			0.558208	0.002047	0.002604
			0.563375	0.0019	0.002875
			0.569017	0.001768	0.003008
			0.574458	0.002113	0.003
			0.579208	0.002049	0.002552
			0.584542	0.002139	0.0025
			0.590412	0.002313	0.003
			0.595178	0.00229	0.002544
			0.60075	0.002366	0.0025
			0.606089	0.001783	0.0025
			0.611625	0.002023	0.002312
			0.617354	0.002468	0.002177
			0.622	0.002256	0.002
			0.627333	0.002108	0.002083
			0.633	0.001765	0.002
			0.6385	0.002108	0.00225
			0.644	0.001712	0.002
			0.648438	0.002231	0.002
			0.653417	0.001904	0.0025
			0.659375	0.002035	0.002625
			0.665375	0.00201	0.0025
			0.671208	0.002178	0.002448
			0.676542	0.002051	0.002365
			0.682438	0.002243	0.0025
			0.687089	0.001443	0.0025
			0.693	0.002697	0.00275
			0.698089	0.002622	0.002956
			0.703313	0.002421	0.003
			0.708083	0.002533	0.002958
			0.714	0.002157	0.002875
			0.719167	0.002517	0.002917
			0.724333	0.002942	0.002833
			0.7305	0.002206	0.00275
			0.735271	0.002282	0.002865
			0.740412	0.002354	0.003294
			0.745417	0.002374	0.002896
			0.751375	0.00266	0.003
			0.756146	0.00273	0.002573
			0.761714	0.002606	0.003
			0.766167	0.002354	0.003
			0.772	0.002256	0.0025
			0.777167	0.002582	0.002167
			0.783208	0.002125	0.002917
			0.788375	0.002182	0.002687
			0.793021	0.002352	0.00251
			0.800229	0.001961	0.003385
			0.805792	0.002176	0.002698
			0.811042	0.002533	0.003
			0.816333	0.002043	0.002667
			0.822125	0.002537	0.0025
			0.827292	0.002145	0.002146
			0.833458	0.001937	0.0025
			0.838229	0.00264	0.001844
			0.84349	0.002554	0.002245
			0.848167	0.002059	0.0025
			0.854	0.002293	0.002211
			0.859104	0.002364	0.0025
			0.863792	0.002178	0.001698
			0.869042	0.002443	0.0025
			0.874417	0.002153	0.0025
			0.87975	0.002231	0.002
			0.885021	0.002441	0.002
			0.890375	0.002397	0.0025
			0.896354	0.0021	0.002323
			0.902042	0.001965	0.00224
			0.906333	0.001733	0.002917
			0.912458	0.002023	0.002771
			0.917104	0.00255	0.002948
			0.922542	0.002523	0.002865
			0.928625	0.002452	0.0025
			0.93498	0.002404	0.002255
			0.939333	0.002337	0.002917
			0.945422	0.001996	0.0025
			0.950208	0.002674	0.003396
			0.955542	0.002157	0.003458
			0.961437	0.002151	0.002781
			0.966167	0.002296	0.004333
			0.972235	0.002406	0.003
			0.977833	0.002231	0.003375
			0.982125	0.002341	0.002969
			0.988229	0.001765	0.003615
			0.993521	0.002401	0.0025
			0.998333	0.002305	0.002583
			1.004	0.002611	0.002729
			1.00912	0.002809	0.002238
			1.0144	0.002276	0.0025
			1.02	0.002239	0.002083
			1.02433	0.001961	0.0025
			1.02975	0.002243	0.002687
			1.03502	0.002542	0.00201
			1.04038	0.002439	0.0025
			1.04631	0.001931	0.002656
			1.05204	0.002307	0.0025
			1.05633	0.002272	0.0025
			1.06233	0.00219	0.0025
			1.06902	0.002162	0.002021
			1.07413	0.002478	0.0025
			1.07935	0.002578	0.002677
			1.08479	0.002059	0.002698
			1.09004	0.002256	0.002021
			1.09542	0.002844	0.0025
			1.10075	0.002746	0.002687
			1.10602	0.002358	0.0025
			1.11138	0.002715	0.0025
			1.11735	0.00236	0.0025
			1.12213	0.002587	0.0025
			1.12747	0.002089	0.0025
			1.13333	0.00268	0.0025
			1.1385	0.002354	0.00275
			1.144	0.002689	0.002927
			1.14863	0.002488	0.002844
			1.15448	0.002251	0.003521
			1.16	0.002231	0.00325
			1.16495	0.002232	0.0025
			1.16938	0.00255	0.002906
			1.17521	0.0021	0.0025
			1.18054	0.002505	0.003365
			1.18644	0.002311	0.003062
			1.19117	0.002525	0.002958
			1.19725	0.002329	0.0035
			1.204	0.002415	0.003042
			1.2091	0.002307	0.002948
			1.21427	0.002076	0.003365
			1.22	0.002305	0.002781
			1.22508	0.002623	0.003458
			1.23104	0.002589	0.002979
			1.23533	0.002566	0.002917
			1.24138	0.002199	0.003119
			1.2462	0.002373	0.0035
			1.25179	0.002235	0.003302
			1.25753	0.002406	0.003533
			1.26242	0.002039	0.004
			1.26825	0.002452	0.002625
			1.27342	0.002206	0.003708
			1.27806	0.002433	0.002594
			1.28423	0.002354	0.003115
			1.2894	0.002495	0.003
			1.29417	0.002239	0.00275
			1.29933	0.002354	0.0025
			1.3055	0.002354	0.00275
			1.31015	0.002591	0.002573
			1.31563	0.00217	0.0025
			1.32148	0.002153	0.0025
			1.32612	0.002709	0.002937
			1.33158	0.001741	0.0025
			1.33907	0.002445	0.003267
			1.34327	0.001925	0.002771
			1.349	0.002563	0.002767
			1.35421	0.002517	0.0025
			1.3595	0.002501	0.00275
			1.36415	0.002229	0.0025
			1.36944	0.002347	0.002281
			1.37508	0.00255	0.0025
			1.3795	0.002501	0.002875
			1.38542	0.002411	0.002708
			1.39013	0.002464	0.002969
			1.39623	0.002399	0.002885
			1.40179	0.002495	0.002802
			1.40608	0.002345	0.002979
			1.41224	0.002223	0.002881
			1.4175	0.002256	0.003
			1.42254	0.002783	0.002865
			1.42844	0.002243	0.002781
			1.43335	0.002343	0.0025
			1.439	0.002594	0.003255
			1.44417	0.002501	0.003417
			1.44942	0.002633	0.003789
			1.4541	0.002421	0.0025
			1.45979	0.002333	0.003
			1.46408	0.002562	0.003021
			1.47175	0.002513	0.003125
			1.47751	0.00221	0.003744
			1.48237	0.002452	0.003406
			1.48735	0.002319	0.003323
			1.493	0.002303	0.0035
			1.49833	0.002272	0.003083
			1.504	0.00219	0.003167
			1.5095	0.002157	0.003
			1.51427	0.002515	0.002771
			1.51944	0.002568	0.002719
			1.52421	0.002844	0.0025
			1.52975	0.002121	0.002687
			1.53558	0.002644	0.002937
			1.54084	0.002595	0.002922
			1.5461	0.002127	0.002948
			1.55179	0.002983	0.002698
			1.55608	0.002542	0.0025
			1.56221	0.00228	0.0025
			1.56775	0.002464	0.002687
			1.57302	0.00226	0.0025
			1.57819	0.002734	0.0025
			1.58335	0.00248	0.002646
			1.589	0.002631	0.0025
			1.59333	0.002599	0.00375
			1.59892	0.002603	0.003542
			1.60554	0.002852	0.002865
			1.61144	0.002709	0.003
			1.61621	0.002354	0.0035
			1.62175	0.00266	0.003125
			1.62629	0.002507	0.003927
			1.63236	0.002634	0.003321
			1.63708	0.002476	0.003917
			1.6425	0.002427	0.003875
			1.64742	0.002901	0.004
			1.65213	0.002188	0.003969
			1.65823	0.002505	0.0035
			1.66379	0.002296	0.003198
			1.66907	0.002216	0.003267
			1.67421	0.002104	0.003
			1.68	0.002403	0.003
			1.68429	0.002117	0.002646
			1.69041	0.002215	0.003
			1.69518	0.002657	0.003
			1.70075	0.002427	0.002812
			1.70609	0.002506	0.0025
			1.71131	0.002464	0.0025
			1.71617	0.001986	0.002958
			1.72125	0.001839	0.00325
			1.727	0.00284	0.0025
			1.7322	0.002118	0.0029
			1.73852	0.002707	0.00274
			1.74358	0.002002	0.002854
			1.74946	0.001941	0.002771
			1.75423	0.002127	0.0025
			1.75984	0.002395	0.0025
			1.76433	0.002582	0.00425
			1.77042	0.002044	0.0025
			1.7751	0.002435	0.003948
			1.78079	0.002098	0.003104
			1.78508	0.00264	0.003
			1.79138	0.002284	0.003619
			1.7961	0.002452	0.003
			1.80154	0.002298	0.003
			1.80753	0.002399	0.003033
			1.812	0.00228	0.002708
			1.81775	0.001986	0.002875
			1.823	0.00236	0.003021
			1.82737	0.002464	0.003187
			1.83271	0.002354	0.002677
			1.83852	0.002443	0.0025
			1.84333	0.002256	0.0025
			1.84933	0.002452	0.002833
			1.8541	0.002535	0.002948
			1.85954	0.002256	0.003
			1.86408	0.00226	0.002979
			1.87175	0.002721	0.0025
			1.87702	0.002262	0.0025
			1.882	0.002826	0.0025
			1.88748	0.002043	0.00276
			1.89225	0.002672	0.00325
			1.89748	0.002643	0.0025
			1.90237	0.002574	0.003719
			1.90796	0.002482	0.003021
			1.91312	0.002268	0.003875
			1.91842	0.002738	0.0035
			1.92312	0.002513	0.003969
			1.92871	0.002129	0.003854
			1.9346	0.002022	0.0045
			1.93958	0.002803	0.0035
			1.94413	0.002819	0.002594
			1.95023	0.002354	0.002729
			1.95552	0.002656	0.002521
			1.96017	0.002288	0.002583
			1.96546	0.002247	0.0025
			1.97012	0.002106	0.002559
			1.9764	0.002705	0.002802
			1.98133	0.002582	0.0025
			1.98633	0.002059	0.002833
			1.9925	0.002697	0.00275
			1.99729	0.002913	0.002927
			2.00435	0.002521	0.002677
			2.00952	0.002251	0.003
			2.01433	0.002272	0.003
			2.02033	0.002256	0.002833
			2.02553	0.002308	0.002533
			2.03027	0.002202	0.002865
			2.03653	0.002589	0.002767
			2.04121	0.002415	0.003396
			2.04612	0.002341	0.003812
			2.05258	0.002309	0.003354
			2.05746	0.002023	0.003271
			2.063	0.002659	0.003059
			2.06879	0.002215	0.003104
			2.07317	0.002942	0.00375
			2.07833	0.00219	0.0035
			2.0831	0.001739	0.003552
			2.08854	0.002942	0.003
			2.09308	0.00284	0.003
			2.09921	0.002292	0.003104
			2.10475	0.002795	0.003187
			2.11002	0.00255	0.002521
			2.11537	0.002513	0.002594
			2.12071	0.002354	0.003031
			2.12649	0.0024	0.002745
			2.13117	0.002305	0.003
			2.138	0.002844	0.0035
			2.14315	0.002772	0.002573
			2.14844	0.002648	0.002719
			2.15318	0.002175	0.002589
			2.15875	0.002452	0.002687
			2.16451	0.002203	0.002756
			2.16938	0.002427	0.002594
			2.17471	0.002464	0.002677
			2.18052	0.002734	0.00274
			2.18517	0.002174	0.002583
			2.19133	0.002419	0.003333
			2.1965	0.002648	0.003
			2.20127	0.003032	0.003229
			2.20644	0.002868	0.003562
			2.21121	0.002317	0.002896
			2.21675	0.002305	0.003312
			2.22129	0.002617	0.003427
			2.22736	0.002291	0.003643
			2.23308	0.00304	0.0035
			2.23775	0.002488	0.003625
			2.24302	0.002264	0.003021
			2.24831	0.002629	0.004156
			2.25396	0.002554	0.00324
			2.2585	0.002623	0.002625
			2.26448	0.00268	0.0035
			2.271	0.002488	0.003385
			2.27552	0.002358	0.004
			2.28117	0.002844	0.003167
			2.28646	0.002823	0.003729
			2.29112	0.002389	0.003119
			2.2974	0.002785	0.003396
			2.30217	0.002697	0.003167
			2.30733	0.002746	0.0035
			2.3121	0.002854	0.0025
			2.31827	0.00286	0.003135
			2.32208	0.002856	0.003958
			2.32824	0.002307	0.002881
			2.334	0.00255	0.00325
			2.33829	0.002774	0.003854
			2.344	0.002642	0.003687
			2.34948	0.002891	0.003021
			2.35513	0.002832	0.003937
			2.36058	0.002828	0.003708
			2.36584	0.002859	0.003289
			2.3711	0.002922	0.003896
			2.37679	0.002664	0.0035
			2.38104	0.00264	0.003521
			2.38633	0.002615	0.0035
			2.39207	0.003197	0.004267
			2.39654	0.00296	0.0035
			2.40308	0.002574	0.004
			2.4085	0.002721	0.004
			2.41402	0.002561	0.004012
			2.41929	0.002527	0.003853
			2.42496	0.002785	0.003719
			2.4302	0.002805	0.0033
			2.43542	0.00295	0.003208
			2.44037	0.002917	0.003187
			2.44571	0.003046	0.002854
			2.45012	0.001949	0.0035
			2.45562	0.002593	0.003689
			2.46013	0.002372	0.003469
			2.46562	0.002813	0.003344
			2.47152	0.002887	0.0025
			2.47629	0.002954	0.004
			2.48246	0.002345	0.003812
			2.48646	0.002511	0.004156
			2.49249	0.002348	0.00401
			2.49817	0.002877	0.004417
			2.50284	0.002606	0.003867
			2.5081	0.002621	0.003948
			2.51354	0.002934	0.003771
			2.51887	0.003028	0.003437
			2.524	0.002738	0.003125
			2.5285	0.002697	0.0035
			2.53592	0.002587	0.004
			2.5411	0.002374	0.0035
			2.54654	0.002701	0.003865
			2.55231	0.002985	0.0035
			2.55796	0.002264	0.004
			2.56225	0.003187	0.004375
			2.56829	0.002582	0.003292
			2.57392	0.003077	0.0035
			2.57823	0.002497	0.002844
			2.58342	0.002195	0.003211
			2.58917	0.003122	0.00325
			2.59384	0.002678	0.002922
			2.5991	0.002725	0.003
			2.6054	0.002705	0.003
			2.61004	0.003048	0.003
			2.61533	0.002713	0.003
			2.621	0.002694	0.002733
			2.62627	0.002899	0.003365
			2.63107	0.002628	0.003
			2.63621	0.002276	0.003396
			2.6415	0.002697	0.003
			2.64615	0.002327	0.003854
			2.65144	0.002507	0.003562
			2.65709	0.002541	0.003911
			2.66237	0.002403	0.003687
			2.66819	0.002629	0.003312
			2.67371	0.002809	0.003646
			2.67912	0.002513	0.0035
			2.68427	0.002479	0.003725
			2.68992	0.002693	0.0035
			2.6951	0.002503	0.003552
			2.70027	0.002774	0.0035
			2.70487	0.002832	0.003156
			2.71008	0.002738	0.003542
			2.7155	0.00255	0.0035
			2.72148	0.002143	0.003738
			2.72619	0.002924	0.003094
			2.73248	0.00235	0.003479
			2.73712	0.003028	0.00275
			2.74229	0.002701	0.0025
			2.74892	0.002558	0.002729
			2.754	0.002922	0.002948
			2.75854	0.002879	0.003
			2.76388	0.002519	0.002781
			2.76908	0.002885	0.003
			2.77425	0.00255	0.003
			2.77902	0.002452	0.003
			2.7852	0.002373	0.0036
			2.79044	0.002768	0.003278
			2.7944	0.002648	0.0034
			2.80292	0.002799	0.003
			2.80723	0.002564	0.003271
			2.81242	0.002576	0.003289
			2.81817	0.002893	0.004
			2.82342	0.002885	0.003655
			2.8281	0.002472	0.003448
			2.8334	0.002313	0.003604
			2.83808	0.002358	0.004437
			2.84367	0.002288	0.004167
			2.84953	0.002792	0.004
			2.85454	0.002915	0.003771
			2.8598	0.002922	0.0037
			2.86508	0.003171	0.003583
			2.8705	0.002256	0.003375
			2.87642	0.002615	0.003125
			2.88106	0.002666	0.003062
			2.88546	0.002889	0.002844
			2.892	0.002597	0.003021
			2.89633	0.003105	0.003417
			2.90167	0.003171	0.003
			2.9071	0.002854	0.003896
			2.91254	0.002433	0.003135
			2.91708	0.002922	0.003479
			2.92324	0.002475	0.003381
			2.929	0.00304	0.00325
			2.93531	0.00266	0.002656
			2.94089	0.003105	0.0035
			2.9455	0.002746	0.00325
			2.951	0.002648	0.003476
			2.95519	0.002826	0.003312
			2.96071	0.002676	0.0035
			2.96652	0.002883	0.003719
			2.97133	0.002713	0.00375
			2.97667	0.002615	0.003333
			2.9835	0.002991	0.00375
			2.98809	0.002478	0.003544
			2.99331	0.002917	0.004187
			2.99908	0.00286	0.004
			3.00425	0.003089	0.00375
			3.00804	0.002754	0.0045
			3.0142	0.00304	0.0041
			3.01996	0.003253	0.00374
			3.0242	0.003001	0.0036
			3.03	0.002917	0.003917
			3.03512	0.003218	0.003062
			3.04023	0.002958	0.003344
			3.046	0.002981	0.003698
			3.05108	0.002832	0.003059
			3.05721	0.00349	0.003104
			3.06237	0.002464	0.003375
			3.06813	0.003224	0.0035
			3.07371	0.003259	0.003531
			3.079	0.002942	0.003798
			3.084	0.002382	0.004
			3.08913	0.002758	0.003562
			3.09423	0.002881	0.003385
			3.09952	0.002691	0.0035
			3.10533	0.002909	0.004
			3.11092	0.003236	0.003542
			3.11612	0.003253	0.00394
			3.1214	0.002785	0.003302
			3.12633	0.003089	0.003917
			3.13133	0.003138	0.004
			3.1361	0.002807	0.004
			3.14227	0.002746	0.004365
			3.14608	0.002958	0.004479
			3.15224	0.002951	0.004881
			3.1575	0.003187	0.00475
			3.16327	0.00304	0.004229
			3.16787	0.002887	0.003937
			3.17321	0.002456	0.0045
			3.17937	0.002942	0.0045
			3.18329	0.002593	0.003646
			3.18933	0.003269	0.004333
			3.19408	0.002697	0.003542
			3.20042	0.003244	0.004208
			3.20512	0.00277	0.003594
			3.21046	0.003018	0.003844
			3.2164	0.003097	0.004198
			3.22108	0.0034	0.003562
			3.22721	0.003326	0.004396
			3.23338	0.002856	0.003562
			3.23704	0.003332	0.004
			3.2432	0.002609	0.0041
			3.24948	0.002777	0.003479
			3.2534	0.003628	0.0036
			3.259	0.003498	0.0045
			3.26419	0.003157	0.004312
			3.26971	0.002866	0.003646
			3.27413	0.003347	0.00475
			3.27931	0.003371	0.003844
			3.28512	0.002678	0.004937
			3.29023	0.003371	0.004385
			3.2954	0.00306	0.004802
			3.30108	0.003428	0.004979
			3.30721	0.003118	0.005
			3.31237	0.003371	0.0045
			3.31702	0.002942	0.004021
			3.32219	0.002924	0.0045
			3.32748	0.002558	0.004
			3.33333	0.003024	0.004417
			3.33992	0.00344	0.004458
			3.345	0.002919	0.004119
			3.35	0.002689	0.004698
			3.35533	0.002942	0.003667
			3.36033	0.00353	0.004167
			3.3651	0.002942	0.003552
			3.37154	0.002799	0.004
			3.37608	0.002484	0.0035
			3.38121	0.003142	0.0035
			3.38675	0.002844	0.003687
			3.39104	0.00333	0.00449
			3.39719	0.003016	0.003687
			3.40235	0.002838	0.004323
			3.40849	0.00275	0.004245
			3.41333	0.003024	0.004
			3.41842	0.002818	0.003867
			3.4241	0.003169	0.004448
			3.4294	0.003022	0.004604
			3.43408	0.002754	0.0045
			3.43976	0.003138	0.004429
			3.4451	0.003473	0.004902
			3.45027	0.003263	0.004635
			3.45507	0.002687	0.004467
			3.46021	0.002987	0.004208
			3.46604	0.00304	0.002594
			3.472	0.003122	0.005917
			3.47746	0.003206	0.004885
			3.4834	0.00351	0.004302
			3.48808	0.002754	0.004479
			3.49421	0.002848	0.004208
			3.49975	0.002844	0.0045
			3.50415	0.003277	0.004146
			3.50936	0.003376	0.004179
			3.51408	0.003416	0.003583
			3.51975	0.002881	0.003875
			3.52404	0.002756	0.003021
			3.53031	0.002868	0.003656
			3.53596	0.003024	0.0035
			3.5405	0.003163	0.004125
			3.54595	0.003049	0.003738
			3.55119	0.003297	0.0035
			3.55735	0.002809	0.0035
			3.56204	0.002942	0.003479
			3.56708	0.00311	0.004
			3.57239	0.003278	0.002902
			3.57737	0.002734	0.0035
			3.58218	0.002504	0.004367
			3.58867	0.003759	0.004
			3.59308	0.003204	0.004958
			3.60031	0.002739	0.003655
			3.60606	0.002887	0.003969
			3.61131	0.00328	0.003655
			3.61604	0.003177	0.003958
			3.62229	0.003085	0.0045
			3.62746	0.002958	0.004542
			3.63146	0.00341	0.004385
			3.63742	0.00335	0.004789
			3.64217	0.003285	0.005
			3.64742	0.003123	0.0045
			3.65121	0.003118	0.004052
			3.6574	0.003001	0.004198
			3.66304	0.002848	0.003562
			3.66767	0.002582	0.004167
			3.67453	0.002942	0.004
			3.67927	0.002995	0.004
			3.68507	0.003007	0.004267
			3.68921	0.003138	0.004292
			3.6955	0.003383	0.004
			3.70015	0.002858	0.003927
			3.70487	0.002899	0.004
			3.71009	0.003129	0.0045
			3.71537	0.003101	0.004125
			3.72009	0.002844	0.004455
			3.72562	0.002721	0.004687
			3.73304	0.003185	0.0045
			3.73817	0.002991	0.0045
			3.74367	0.002746	0.004667
			3.7495	0.002746	0.00375
			3.75415	0.003165	0.0045
			3.75931	0.003071	0.004187
			3.76548	0.003134	0.004
			3.77025	0.002893	0.00425
			3.77495	0.003199	0.004262
			3.78019	0.002727	0.004812
			3.78548	0.003334	0.005
			3.79025	0.003089	0.004562
			3.79583	0.003228	0.004417
			3.80106	0.003218	0.004531
			3.80735	0.002705	0.005
			3.81219	0.00304	0.004893
			3.81729	0.002913	0.004146
			3.82206	0.003199	0.0045
			3.82723	0.003312	0.004885
			3.83204	0.00333	0.00424
			3.83717	0.003416	0.003417
			3.84267	0.00304	0.0045
			3.8485	0.002991	0.00375
			3.85329	0.002887	0.004073
			3.85931	0.002807	0.004687
			3.86598	0.003184	0.004255
			3.87117	0.003056	0.003917
			3.87684	0.003308	0.004
			3.8811	0.003118	0.003948
			3.8864	0.003157	0.004198
			3.89208	0.002958	0.004458
			3.89733	0.003661	0.004167
			3.90247	0.003357	0.004265
			3.90815	0.003277	0.0045
			3.91331	0.002721	0.004875
			3.91848	0.002507	0.00426
			3.92425	0.003175	0.004437
			3.93029	0.003191	0.004208
			3.93546	0.003485	0.004771
			3.94012	0.003444	0.004881
			3.946	0.002979	0.003698
			3.95017	0.003416	0.004917
			3.95567	0.00268	0.0045
			3.96021	0.002823	0.004552
			3.96627	0.003228	0.004135
			3.97104	0.00275	0.003562
			3.97648	0.00262	0.003357
			3.9825	0.003383	0.0035
			3.98727	0.002942	0.003635
			3.99208	0.003048	0.004
			3.9995	0.002844	0.004125
			4.00448	0.003288	0.003476
			4.00919	0.003359	0.003187
			4.015	0.002934	0.00276
			4.02013	0.002967	0.003562
			4.02483	0.003481	0.003875
			4.03006	0.003426	0.0035
			4.03571	0.003588	0.004292
			4.0416	0.002965	0.003607
			4.04629	0.00331	0.004
			4.052	0.003438	0.004437
			4.05723	0.003016	0.003885
			4.06204	0.0033	0.004479
			4.06717	0.003596	0.004
			4.07308	0.002648	0.004458
			4.07725	0.002697	0.004812
			4.08329	0.00315	0.004854
			4.08892	0.003297	0.004042
			4.09321	0.003257	0.004
			4.09927	0.00303	0.004635
			4.10487	0.003089	0.004219
			4.11008	0.003073	0.004542
			4.11538	0.003261	0.004375
			4.12004	0.003132	0.00401
			4.12631	0.003163	0.003812
			4.1326	0.002942	0.0045
			4.13829	0.003391	0.004646
			4.14306	0.002985	0.0045
			4.14823	0.003667	0.003844
			4.15352	0.003518	0.00426
			4.15917	0.003514	0.004
			4.16446	0.003016	0.003958
			4.16824	0.003005	0.004
			4.1754	0.002981	0.003698
			4.18017	0.00371	0.0035
			4.18533	0.003236	0.004167
			4.1901	0.003608	0.004396
			4.19627	0.00387	0.003865
			4.20104	0.00322	0.004458
			4.20548	0.003292	0.004762
			4.2115	0.003089	0.00475
			4.21627	0.003067	0.004365
			4.22144	0.003034	0.0045
			4.22642	0.003179	0.004896
			4.23238	0.003163	0.004187
			4.23729	0.003418	0.004427
			4.24271	0.003348	0.004179
			4.24808	0.003563	0.004042
			4.2535	0.00331	0.00425
			4.25842	0.003547	0.004125
			4.26421	0.003686	0.004552
			4.27027	0.003255	0.005
			4.27588	0.00353	0.004437
			4.28108	0.003122	0.005042
			4.28725	0.003334	0.004625
			4.29104	0.003518	0.003531
			4.2972	0.00304	0.0041
			4.303	0.00304	0.003479
			4.3082	0.003177	0.004
			4.31283	0.003743	0.004292
			4.31819	0.003236	0.004
			4.32371	0.003173	0.0035
			4.32725	0.003494	0.004
			4.33331	0.003236	0.004344
			4.33906	0.002881	0.004437
			4.34431	0.002942	0.004689
			4.34904	0.003769	0.00474
			4.35529	0.00349	0.005
			4.36046	0.00313	0.004771
			4.36523	0.003242	0.004885
			4.37142	0.003175	0.004789
			4.37617	0.002893	0.004083
			4.38067	0.00353	0.0045
			4.3865	0.003432	0.0045
			4.39129	0.003586	0.004146
			4.39771	0.003024	0.005
			4.40304	0.003244	0.00474
			4.40917	0.003351	0.004583
			4.41433	0.003661	0.0045
			4.41821	0.003804	0.004052
			4.42527	0.003014	0.004635
			4.43088	0.003389	0.004437
			4.43508	0.00362	0.003125
			4.44125	0.003285	0.004
			4.44642	0.003326	0.004417
			4.45106	0.002807	0.003562
			4.45623	0.003494	0.003729
			4.46242	0.003467	0.004078
			4.46717	0.003514	0.004
			4.47242	0.003376	0.003711
			4.47721	0.003422	0.004
			4.4834	0.003669	0.003802
			4.48808	0.00398	0.004479
			4.49367	0.003302	0.004333
			4.49953	0.003262	0.0047
			4.50427	0.003522	0.004729
			4.50907	0.003681	0.0045
			4.51421	0.003608	0.004896
			4.52	0.003383	0.005
			4.52429	0.003643	0.005
			4.53148	0.003774	0.0045
			4.5364	0.003766	0.0047
			4.54104	0.003146	0.0045
			4.54719	0.003016	0.004812
			4.55271	0.00304	0.0045
			4.55725	0.002967	0.004437
			4.56329	0.003391	0.0045
			4.56846	0.003404	0.004729
			4.5731	0.003959	0.0045
			4.57827	0.00352	0.004635
			4.58387	0.003445	0.004719
			4.58908	0.003996	0.004542
			4.59425	0.003383	0.004125
			4.59995	0.003666	0.004714
			4.60519	0.004051	0.004406
			4.611	0.003365	0.00376
			4.61525	0.00342	0.004125
			4.62083	0.002983	0.004292
			4.627	0.0041	0.004531
			4.63171	0.003628	0.0045
			4.63659	0.003432	0.004798
			4.64158	0.003338	0.004854
			4.64746	0.003841	0.0045
			4.65121	0.004098	0.004896
			4.65827	0.003673	0.004865
			4.665	0.0035	0.00376
			4.66925	0.003714	0.004062
			4.67629	0.003297	0.0045
			4.68146	0.003485	0.004271
			4.68623	0.003455	0.004885
			4.69198	0.003828	0.004755
			4.69717	0.004053	0.0045
			4.70184	0.003417	0.004867
			4.70621	0.003598	0.005396
			4.7124	0.003688	0.005302
			4.71704	0.003338	0.005
			4.72233	0.003302	0.004833
			4.72807	0.003818	0.004767
			4.73327	0.003467	0.004635
			4.73907	0.003975	0.005033
			4.74342	0.003571	0.004604
			4.75	0.003923	0.0045
			4.75415	0.003406	0.004427
			4.75988	0.003199	0.004437
			4.76418	0.003288	0.004044
			4.77037	0.00391	0.0035
			4.77502	0.003735	0.004255
			4.77937	0.003573	0.004094
			4.78635	0.003686	0.004823
			4.79104	0.003526	0.0045
			4.79742	0.000151	0.000104
			4.80337	-2.5e-05	0
			4.80804	-0.000388	0
			4.81363	-0.000392	0
			4.81948	-0.000311	0
			4.82425	-0.000196	0
			4.82895	-0.0005	0
			4.83338	-0.000147	0.000312
			4.84044	-0.000185	5.6e-05
			4.84513	-0.000147	0.000437
			4.84983	-0.000253	0.000292
			4.85606	0.00027	0.0005
			4.861	6.3e-05	0
			4.8666	-0.000196	0
			4.87158	9.8e-05	0.000146
			4.87706	-0.000466	0.0005
			4.88223	-8.2e-05	0.000229
			4.88704	-0.000149	0.00026
			4.893	3.3e-05	8.3e-05
			4.89746	-0.000597	0
			4.90224	-0.000318	6e-05
			4.90779	-0.000527	0.000302
			4.91317	-0.000114	0
			4.91867	-0.000294	0.000333
			4.92321	-0.000243	5.2e-05
			4.93071	-0.000532	0.000679
			4.93517	-0.000343	-0.000167
			4.94125	-0.000613	-0.000625
			4.94683	-0.000335	0
			4.952	-1.8e-05	0
			4.95646	-0.000121	0
			4.96179	-7.6e-05	0.000104
			4.96807	0.000105	0.000267
			4.97242	-0.000311	0.000396
			4.9785	-0.000392	0.00025
			4.984	0.00039	0
			4.98882	-0.000392	0.000882
			4.99409	-0.000257	0.0005
			5.00038	-0.000503	0.000312
			5.00418	-0.000285	0.000956
			5.00962	-0.00027	0.001
			5.01508	5.7e-05	0.000542
			5.02025	9.8e-05	0.000125
			5.02502	-0.000386	0.00099
			5.0304	-0.000588	0.0002
			5.03648	-0.000157	0.00074
			5.04113	-0.000221	0.0005
			5.04629	-0.000478	-0.000208
			5.05246	-0.000176	-0.000229
			5.0572	-9.8e-05	4.9e-05
			5.06463	0.000288	0.000469
			5.07048	-0.00029	0.00124
			5.07425	-0.000527	0.000125
			5.07983	-1.6e-05	0.000625
			5.08506	-0.000772	0
			5.09021	-0.000666	5.2e-05
			5.09631	-0.000339	0
			5.10187	8.6e-05	0.000219
			5.10708	0.000237	0
			5.11038	-0.000196	0.001219
		EndData
	EndSpecimen
	BeginSpecimen
		Diameter	6.578	"micron"
		MeasuredElongation	0	"mm"
		Comment	""	""
		AdjGage	50800	"micron"
		Area	0	"mm^2"
		Break	577	""
		EnergyToBreak	0.003	"N*mm"
		GageAdjustment	0	"mm"
		LoadCellCapacity	100	"N"
		Modulus	****	"MPa"
		OffsetYield	****	""
		Peak	577	""
		PeakLoad	0.003	"N"
		SlackVal	0	"mm"
		Slope	****	"N/mm"
		Slope1	****	""
		Slope2	****	""
		StrnAtBreak	0.05	"mm/mm"
		PeakStress	8.03055e+07	"N/m^2"
		Yield	18	""
		BeginData
			_Extension	_Strain1	_Load
			mm	"N"	"N"
			0	0.000294	0
			0	0.000376	0
			0	0.000398	0
			0	0.000196	0
			0	0.000313	0
			0	0.000338	0
			0	0.000392	-0.000167
			0	0.000806	-0.000322
			0	0.000533	0
			0	0.000494	0
			0	8.6e-05	0
			0	-0.000168	2.1e-05
			0	0.000425	0.0005
			0	-0.000208	0.000437
			0	0.000474	-8.3e-05
			0	0.000719	-0.0005
			0	0.00027	-0.000375
			0	0.000727	0.000292
			0	0.000588	0.000667
			0	0.000508	0.000136
			0	0.000319	0.000479
			0	0.000834	-8.3e-05
			0	0.000294	-0.000937
			0	0.000327	-0.000417
			0	0.000429	-0.000104
			0	0.000417	-0.000375
			0	0.00085	0
			0	0.000123	0
			0	0.000368	0
			0	0.000212	0
			0	0.000192	0
			0	-0.000147	0
			0	0	0
			0	0.000294	0
			0	0.000772	-0.000187
			0	0.000588	-0.0005
			0	0.000499	-0.000271
			0	0.000245	0
			0	0.00011	-1e-05
			0	0.000656	-0.000469
			0	0.000206	0
			0	0.000351	-7.3e-05
			0	0.000668	-0.000406
			0	0.000397	-0.000122
			0	-0.000196	-0.0005
			0	6.1e-05	-0.000281
			0	0.000533	0
			0	0.000278	-0.00026
			0	-9e-05	-0.000479
			0	0.000147	0
			0	0.000637	0
			0	0.000392	0
			0	0.000821	0
			0	0.000466	-0.000125
			0	0.000212	-0.0005
			0	0.000523	-0.0005
			0	0.000515	-0.0005
			0	0.000311	-0.000292
			0	0.000151	0
			0	0.000343	0
			0	0.0006	0
			0	0.000932	0
			0	0.000317	0
			0	0.000339	0
			0	0.000349	-0.000156
			0	0.000478	-0.000146
			0	9.8e-05	0.000302
			0	0.000196	-0.00025
			0	0.000294	-0.000458
			0	0.000343	0
			0	0.000588	0
			0	9.8e-05	0
			0	0.00027	0
			0	0.000584	0
			0	-5.1e-05	0
			0	-0.000294	0
			0	-0.000274	0
			0	0.000711	0
			0	0.001069	0
			0	0.000795	0
			0	-0.000184	-9.4e-05
			0	0.000438	-0.000378
			0	0.000743	0
			0	0.000319	-0.000219
			0	0.00038	-2.1e-05
			0	0.000329	0.00024
			0	2.9e-05	0
			0	0.000686	0
			0	0.000658	0
			0	0.00029	0
			0	-6.5e-05	0
			0	0.000233	0
			0	0.000499	0
			0	0.00056	-0.000229
			0	0.000343	-0.0005
			0	0.000385	-0.000488
			0	0.000208	0
			0	0.000653	5.7e-05
			0	0.000499	-2.1e-05
			0.0035	0.000245	0.00025
			0.008146	0.00038	0
			0.013313	0.000288	-0.000156
			0.018958	0.000247	0
			0.02325	0.000355	0
			0.029292	0.000364	0
			0.034917	0.000196	0
			0.040104	0.000666	0
			0.045542	4.5e-05	-0.000271
			0.050083	0.000686	0
			0.056222	0.000578	0
			0.0615	0.000441	-0.00125
			0.06607	-5e-05	-0.000465
			0.072062	0.000674	-3.1e-05
			0.077229	0.000717	-0.000385
			0.082396	0.000748	0
			0.087333	0.000556	8.3e-05
			0.093381	0.000897	0.00031
			0.098104	0.000919	-0.000448
			0.103396	0.000488	0
			0.108083	0.000695	0
			0.113667	0.000752	0.000167
			0.1195	0.001324	0
			0.126313	0.000809	0.000344
			0.131083	0.001062	0.000958
			0.13625	0.000441	0.000375
			0.141021	0.001175	0.00049
			0.147188	0.000926	0
			0.152479	0.000934	0.001
			0.157143	0.000672	0.000429
			0.163	0.001136	0.000208
			0.168187	0.001189	0.000906
			0.172708	0.001113	0.0015
			0.178542	0.001222	0.000865
			0.184412	0.001408	0.000912
			0.189083	0.001201	0.001
			0.194667	0.001079	0.0005
			0.199042	0.001181	0.00099
			0.205313	0.0016	0.001
			0.210479	0.001424	0.001
			0.215286	0.001247	0.001214
			0.220039	0.001471	0.001
			0.226188	0.00152	0.001
			0.231889	0.000959	0.001
			0.23625	0.001643	0.001375
			0.242042	0.001263	0.000542
			0.247208	0.001156	0.000104
			0.253	0.00076	0.000312
			0.259063	0.001091	0.001469
			0.264489	0.001493	0.000622
			0.26925	0.001336	0.001
			0.275292	0.001079	0.0005
			0.280063	0.001195	0.000562
			0.285524	0.00128	0.000869
			0.29	0.000981	0.0005
			0.296292	0.001177	0.000854
			0.301458	0.00123	0.000542
			0.306458	0.00116	0.000844
			0.312396	0.001649	0.000802
			0.317167	0.001177	0.000583
			0.322381	0.001592	0.00131
			0.327208	0.001353	0.001448
			0.332396	0.001156	0.0005
			0.337083	0.001075	0.001458
			0.342667	0.001765	0.001
			0.3485	0.001275	0.001
			0.353271	0.000684	0.0005
			0.358875	0.00122	0.001281
			0.364083	0.001708	0.001417
			0.3695	0.00125	0.000375
			0.374833	0.001209	0.000708
			0.380063	0.001287	0.001031
			0.385431	0.001338	0.001284
			0.392438	0.001722	0.000781
			0.398	0.001332	0.000604
			0.402375	0.001397	0.001
			0.407292	0.001289	0.000927
			0.412667	0.001536	0.001333
			0.419	0.001446	0.0015
			0.423667	0.001536	0.000667
			0.428042	0.001459	0.0015
			0.435	0.001171	0.0005
			0.44	0.001651	0.00074
			0.4445	0.00179	0.001
			0.449889	0.00134	0.001222
			0.455188	0.001636	0.000594
			0.460889	0.001144	0.000722
			0.46525	0.001594	0.001
			0.471417	0.001692	0.000917
			0.476063	0.001214	0.001031
			0.481354	0.001091	0.0005
			0.486	0.001471	0.0005
			0.492292	0.001471	0.001646
			0.497	0.001667	0.0015
			0.502458	0.001577	0.001
			0.508	0.001373	0.001
			0.513	0.00152	0.001083
			0.518479	0.00093	0.001
			0.525167	0.001487	0.000583
			0.530667	0.001242	0.000667
			0.535238	0.000946	0.000619
			0.541396	0.001473	0.0005
			0.546167	0.001209	0.001083
			0.551381	0.00127	0.00131
			0.556208	0.001606	0.000156
			0.562396	0.001216	0.000698
			0.567042	0.001553	0.000542
			0.572479	0.00116	0.0005
			0.578118	0.001534	0.000559
			0.583292	0.001622	0.001354
			0.588	0.001373	0.0015
			0.593458	0.001328	0.000115
			0.599	0.001667	0.002
			0.604167	0.001079	0.000917
			0.609917	0.001577	0.000771
[truncated: 14,354 more rows]
